# Supplementary material for: Comparison of Citrated Whole Blood to Native Whole Blood for Coagulation Testing Using the Viscoelastic Coagulation Monitor (VCM Vet™) in Horses
Source: Animals (Basel). 2024 Oct 8;14(19):2892. doi: 10.3390/ani14192892 (PMC11476484; doi:10.3390/ani14192892)
Supplement: Supplementary file 1 [file animals-14-02892-s001.zip]

Archive with 1 entries (1 files):
- animals-3233783-supplementary.pdf
